# Supplementary material for: Noctiluca scintillans Bloom Reshapes Microbial Community Structure, Interaction Networks, and Metabolism Patterns in Qinhuangdao Coastal Waters, China
Source: Microorganisms. 2025 Aug 21;13(8):1959. doi: 10.3390/microorganisms13081959 (PMC12388393; doi:10.3390/microorganisms13081959)
Supplement: Supplementary file 1 [file microorganisms-13-01959-s001.zip]

Archive with 1 entries (1 files):
- microorganisms-3798064-supplementary.pdf
